# Supplementary material for: Optimizing the protocol for modified natural cycle frozen embryo transfer (mNC-FET): a multicentre, single-blinded randomized controlled trial
Source: Hum Reprod Open. 2026 Jan 13;2026(1):hoag003. doi: 10.1093/hropen/hoag003 (PMC12867578; doi:10.1093/hropen/hoag003)
Supplement: hoag003_Supplementary_Data [file hoag003_supplementary_data.zip]

Archive with 2 entries (2 files):
- HRO-25-0381-R2-SuppTables1to4.docx
- FO_Supplementary_File_S1.pdf
